# Supplementary material for: Semi-automated image acquisition and analyses for broad users utilizing macro keyboards
Source: Microscopy (Oxf). 2025 Apr 3;74(6):437–42. doi: 10.1093/jmicro/dfaf018 (PMC12687464; doi:10.1093/jmicro/dfaf018)
Supplement: dfaf018_Supplementary_Data [file dfaf018_supplementary_data.zip]

Archive with 1 entries (1 files):
- suppl_data/FigS1_revised3.pdf
